# Supplementary material for: Barriers and facilitators of adherence to long-term antiretroviral treatment in Kampala, Uganda
Source: PLOS Glob Public Health. 2025 Mar 13;5(3):e0004121. doi: 10.1371/journal.pgph.0004121 (PMC11906038; doi:10.1371/journal.pgph.0004121)
Supplement: S1 Data — (XLSX) [file pgph.0004121.s001.xlsx]

## Sheet: KII Data Demographic Data Base
	People Living with HIV Key Informants Demographics
No	Participants study ID no.	Viral load Status	Gender	Age in years	Education	Occupation	Treatment Supporters	Period on ART (years)
1	PLW_01	Non- detectable	Male	81	Secondary Level	Not formally employed	Yes	20
2	PLW_02	Non- detectable	Male	54	Primary Level	Not formally employed	Yes	17
3	PLW_03	Non- detectable	Female	39	Secondary Level	Not formally employed	no	14
4	PLW_04	Non- detectable	Female	41	Secondary Level	Not formally employed	No	20
5	PLW_05	Non- detectable	Male	52	Primary Level	Formally employed	Yes	15
6	PLW_06	Non- detectable	Male	53	Secondary Level	Formally employed	No	18
7	PLW_07	Non- detectable	Male	56	Tertiray Level	Not formally employed	Yes	17
8	PLW_08	Non- detectable	Male	50	Secondary Level	Not formally employed	No	20
9	PLW_09	Non- detectable	Female	48	Tertiray Level	Not formally employed	No	17
10	PLW_10	Non- detectable	Female	56	Secondary Level	Not formally employed	No	10
11	PLW_11	Detectable	Female	65	Secondary Level	Not formally employed	Yes	20
12	PLW_12	Detectable	Male	54	Secondary Level	Not formally employed	no	18
13	PLW_13	Non- detectable	Female	39	Secondary Level	Formally employed	No	20
14	PLW_14	Detectable	Female	52	Secondary Level	Not formally employed	No	13
15	PLW_15	Non- detectable	Female	43	Tertiray Level	Not formally employed	no	15
16	PLW_16	Detectable	Male	54	Tertiray Level	Formally employed	Yes	17
